# Supplementary material for: The role of proinflammatory response and the kynurenine pathway in the association between childhood maltreatment and lifetime substance use disorder
Source: Neurobiol Stress. 2026 Apr 21;42:100820. doi: 10.1016/j.ynstr.2026.100820 (PMC13127391; doi:10.1016/j.ynstr.2026.100820)
Supplement: Multimedia component 1 [file mmc1.xlsx]

## Sheet: Sheet1
Ostman_et_al_ProinflammatoryResponseChildhoodMaltreatment_TableS1
Supplementary table 1. Psychiatric comorbidities
	CM only, N = 201	CM+SUD, N = 241	HC, N = 221	SUD only, N = 231
ongoing psychiatric disorder
Depression	2 (10.0%)	8 (33%)	0 (0%)	4 (17%)
Mania	0 (0%)	1 (4,2%)	0 (0%)	0 (0%)
Anxiety disorder (any)	5 (25%)	9 (27%)	0 (0%)	9 (39%)
OCD	1 (4.0%)	2 (6.1%)	0 (0%)	1 (4.3%)
AUD	0 (0%)	9 (37%)	0 (0%)	8 (34%)
SUD	0 (0%)	4 (17%)	0 (0%)	4 (17%)
ADHD	4 (20%)	6 (25%)	0 (0%)	9 (39%)
PTSD	0 (0%)	1 (4%)	0 (0%)	1 (4.3%)
Eating disorder	0 (0%)	1 (4%)	0 (0%)	0 (0%)
Antisocial personality disorder	5 (25%)	9 (38%)	1 (4.5%)	13 (56%)
previous psychiatric disorder
Depression	14 (70%)	16 (67%)	3 (14%)	15 (64%)
Mania	2 (10%)	6 (25%)	0 (0%)	5 (22%)
Panic disorder	10 (50%)	8 (33%)	1 (4.5%)	5 (22%)
Psychotic disorder	3 (15%)	5 (21%)	0 (0%)	7 (30%)
1 Frequency (%)
Abbreviations
OCD	Obsessive compulsive disorder
AUD	Alcohol use disorder
SUD	Substance use disorder
ADHD	Attention deficit hyperactivity disorder
PTSD	Post traumatic stress disorder
CM	Childhood maltreatment
HC	Healthy control
