# Supplementary material for: The role of proinflammatory response and the kynurenine pathway in the association between childhood maltreatment and lifetime substance use disorder
Source: Neurobiol Stress. 2026 Apr 21;42:100820. doi: 10.1016/j.ynstr.2026.100820 (PMC13127391; doi:10.1016/j.ynstr.2026.100820)
Supplement: Multimedia component 2 [file mmc2.xlsx]

## Sheet: Sheet1
Ostman_et_al_ProinflammatoryResponseChildhoodMaltreatment_TableS2
KYNURENIC ACID
Goup names	mean difference	SE	df	Sig.	95% CI
no SUD vs SUD	0.00659684	0.00396721	81.8202	0.100171	-0,001 to 0,014
no CM vs CM	0.00116159	0.00403271	81.6041	0.774045	-0,007 to 0,009
Goup names	mean difference	SE	df	Sig.	95% CI
CM vs CM+SUD	0.0140022	0.00559305	80.0385	0.082965	-0,001 to 0,029
CM vs HC	0.00688998	0.00565296	80.2928	0.785793	-0,008 to 0,022
CM vs SUD	0.00598538	0.00577862	80.3921	0.885749	-0,010 to 0,022
CM+SUD vs HC	-0.0071122	0.00538049	79.496	0.71759	-0,022 to 0,007
CM+SUD vs SUD	-0.00801679	0.00551236	79.6413	0.622277	-0,023 to 0,007
HC vs SUD	-0.000904597	0.00557315	79.9098	0.999995	-0,016 to 0,014
