# Supplementary material for: The role of proinflammatory response and the kynurenine pathway in the association between childhood maltreatment and lifetime substance use disorder
Source: Neurobiol Stress. 2026 Apr 21;42:100820. doi: 10.1016/j.ynstr.2026.100820 (PMC13127391; doi:10.1016/j.ynstr.2026.100820)
Supplement: Multimedia component 3 [file mmc3.xlsx]

## Sheet: Sheet1
Ostman_et_al_ProinflammatoryResponseChildhoodMaltreatment_TableS3
IL-6 with BMI
							Type III Tests of Fixed Effects - IL-6
Source	Numerator df	Denominator df	F	Sig.			Source	Numerator df	Denominator df	F	Sig.
Intercept	1	75.3675	2.54094	0.115114			Intercept	1	77.124	0.89	0.348
group_cm	1	75.2326	6.0592	0.0161249			group_cm	1	77.124	7.338	0.008
time	4	170.359	17.6592	3.82476e-12			group_sud	1	77.124	1.713	0.114
group_cm * time	4	170.367	1.6337	0.167969			time	4	173.142	18.362	<,001
bmi	1	75.1351	2.10262	0.151209			group_cm * time	4	173.142	1.605	0.175
							group_sud*time	4	173.142	0.8568	0.227
KYNA/QUIN with BMI							KYNA/QUIN
							Type III Tests of Fixed Effects
Source	Numerator df	Denominator df	F	Sig.			Source	Numerator df	Denominator df	F	Sig.
Intercept	1	82.3639	26.9638	1.46925e-06			Intercept	1	85.832	848.489	0
group_sud	1	82.8059	4.5208	0.0364628			group_sud	1	85.832	4.045	0.047
time	4	184.54	8.0582	0.312			group_cm	1	85.749	0.009	0.925
group_sud * time	4	184.54	0.71575	0.582145			time	4	187.622	1.431	0.232
bmi	1	82.3536	0.00659606	0.935467			group_sud * time	4	187.622	0.723	0.577
							group_cm * time	4	186.513	0.589	0.671
