# Supplementary material for: The role of proinflammatory response and the kynurenine pathway in the association between childhood maltreatment and lifetime substance use disorder
Source: Neurobiol Stress. 2026 Apr 21;42:100820. doi: 10.1016/j.ynstr.2026.100820 (PMC13127391; doi:10.1016/j.ynstr.2026.100820)
Supplement: Multimedia component 4 [file mmc4.xlsx]

## Sheet: Sheet1
Ostman_et_al_ProinflammatoryResponseChildhoodMaltreatment_TableS4
STRESS - VAS (1-100)
table S4a
Descriptive Statistics
Mean	83.063
Std. Deviation	16.453
Minimum	25.000
Maximum	100.000
table S4b
LMM results
	df	F	p
Stress over time	4, 376.00	17.37	< .001
CM vs no CM	1, 9.82	3.74	0.083
SUD vs no SUD	1, 8.62	1.938	0.199
All groups	3, 7.28	2.822	0.114
Stress ~ IL-6	1, 92	0.044	0.834
Stress ~ KYNA/QUIN	1, 92	1.312	0.255
